# Supplementary material for: Enhancing the Stability and Bioaccessibility of Tree Peony Seed Oil Using Layer-by-Layer Self-Assembling Bilayer Emulsions
Source: Antioxidants (Basel). 2023 May 20;12(5):1128. doi: 10.3390/antiox12051128 (PMC10215233; doi:10.3390/antiox12051128)
Supplement: Supplementary file 1 [file antioxidants-12-01128-s001.zip]

Archive with 1 entries (1 files):
- antioxidants-2379257-supplementary.pdf
